# Supplementary material for: Mitogenome of a stink worm (Annelida: Travisiidae) includes degenerate group II intron that is also found in five congeneric species
Source: Sci Rep. 2022 Mar 15;12:4449. doi: 10.1038/s41598-022-08103-5 (PMC8924214; doi:10.1038/s41598-022-08103-5)
Supplement: Supplementary file 2 — Dataset S1. [file 41598_2022_8103_MOESM2_ESM.fas]

>Nephtys_sp
---------------------------------------------------gagccgtat
gatgggaaa------ctatctcgtacggtt-c--ggg-aaaggct----------ttgta
ctgtaaagtact------------------------------------------------
-------------------------catgctatttc------------
>Travisia_sanrikuensis
---------------------------------------------------gagcctcat
gataaaaaa------ttatcacgtgtggtt-c-gggaaaaagagc---------------
----------------attt----------------------------------------
------------------------acctcttaattc------------
>Travisia_GK625
------------tctcaattcaacaacctca---------------gtgaagagcctcat
gataagaaa------ttatcccgtgcggtt-c-gggaaaaaggga---------------
----------------aatt-------------------------------tttcttg--
---------------------acaatccctt-----------------
>Decemunciger_sp_domain
---------------------------------------------------aagccgtat
gatagaaaa------ctatcccgtacggtt-t--aaa-aaga------------------
--------------------------------------------------------ag--
---------------------tgtcccactttcttt------------
>Glycera_fallax_I1
---------------------------------------------------gagcccggt
gcgttgaaa------aatgcacgccgggtt-cggaggaaggggctca-------------
--caagataattcaccttcaaagtgaa---------------------------------
------------------caagaggtgagcccccatcct---------
>Glycera_fallax_I2
---------------------------------------------------aagccgtat
gacgggaaa------ccgtcacgtacggtt-t--ggg-aagggcc----------ctgtg
ctgcaaagacac------------------------------------------------
------------------------tcgagccatttc------------
>Glycera_unicornis
---------------------------------------------------aagccgtat
gatagaaaa------ctatcccgtacggtt-t--ggg-aagagcc----------ccgca
tcgc---------------------------------------------------gag--
---------------------attcttggctacttc------------
>Travisia_GK623
---------------------------------------------------gagcctcat
gataaaaaa------ttatcacgtgtggtt-c-gggaaaaagagt---------------
----------------atct----------------------------------------
------------------------a-ctcttaattcac----------
>Travisia_t1734
---------------------------------------------------gagcctcat
gataaaaaa------ttatcacgtgtggtt-c-gggaaaaagagc---------------
----------------ctac----------------------------------------
------------------------a-ctcttaattcac----------
>Travisia_1732
---------------------------------------------------gagcctcat
gataaaaaa------ttatcacgtgtggtt-c-gggaaaaagagc---------------
----------------atct----------------------------------------
------------------------atctcttaattcac----------
>Travisia_1736
---------------------------------------------------gagcctcac
gataaaaaa------ttatcacgtgtggtt-c-gggaaaaagatt---------------
----------------tttt-------------------------------tctaaat--
---------------------aaaacatcttaattcat----------
>Bacillus_megaterium 
---------------------------------------------------acgccgtat
gct-ggaaa------ctcgcctgtacggtg-t--gaagtgggggaa--------------
------------------------------------------------aagctggaga--
------------taacttcaaaagcttacctatcactat---------
>Calothrix_sp
--------------------------------------------------ggagccgtat
gaggtgaaa------gtctcaagtacggtttt--gaagaccagca---------------
------------------------------------------------ggattggtgac-
---------------------agtcttgctgagtttaat---------
>Lactococcus_lactis 
---------------------------------------------------gagccgtat
actccgaga------ggggtacgtacggttcc--cgaagagggtg---------------
-------------------------gtgcaaaccagtcacagtaatgtgaacaaggcg--
---------------------gtacctccctacttcac----------
>Pseudomonas_putida
--------------------------------------------------accgccgtgt
acgga----------accgtacgcacggtggtgtgagaggacggcgg-------------
---------------------------------------------------ctgtgaa--
---------------------gccgcctcctactcgat----------
>Sinorhizobium_meliloti
--------------------------------------------------ggagcggtgt
gaatcgaga------ggttcacgcaccgtt-c--tgcgagaggcc---------------
-------------------------------------------------ggctggtga--
-------------aactcctccggcctactcacc--------------
>Escherichia_coli_EcB
--------------------------------------------------ggagcggtat
gagccgaga------ggttcacgtaccgtt-c--tgcgagaggct---------------
--------------------------------------------------gcggggga--
-------------ggttcctgcggcctactcacc--------------
>Escherichia_coli_EcD
---------------------------------------------------gagccggat
gcgctgaaa------ggtgcacgtccggtt-cggggaggtgaggcag-------------
--ggaaatagtccgactacgccct------------------------------------
------------------------gcctcttactctac----------
>Bryopsis_maxima
---------------------------------------------------gagccgtat
gcggggaga------ctcgcacgtacggtt-c--tta-gggggga---------------
----------------attgg-----------------------t--------ggaaa--
---------------------cgcctgacctacccgac----------
>Pyrenomonas_salina
---------------------------------------------------gagccgtat
gcagggaaa------cttgcacgtacggtt-c--atacgagaggt---------gtctca
---------------------------------------------------cgctaaa--
---------------------gtgagcatcgactcaacca--------
>Euglena_gracilis_psbC
gaataattagaattttaattttgtagtgttaattgttttttgtcagtcagaaagctgtat
gtgcaatgaattatttgtgcaagtatagtt-t--ggaaa---------------------
------------------------------------------------------------
--------------------acggattttcgatttaac----------
>Euglena_gracilis_I2
---------------------------------------tt-----taaaagctttatac
aattattagattgta------agtaaagtt-t--gtaaacaagtata-------------
------------------------------------------------------------
------------------ttagtattatttagtttta-----------
>Euglena_gracilis_I3
-----------cgtatggcattaaaatgtcaagtacgtttt-cgaatgaagaatttttac
ttttgtaaaatattt---------------------------------------------
------------------------------------------------------------
-----------------------attctttc-----------------
>Euglena_gracilis_I5
--aaactttattttaattttttaaaatgtatggt------------ttaaaaatgaatat
tttaataaaattatt---------------------------------------------
------------------------------------------------------------
-----------------------aatatttaattctat----------
>Euglena_gracilis_I8
--------------------------------------------------ggagccgtat
gaattaaaa------tgttcatgtacggtt-ttgga-----------------------g
ggacttattgttt--ttttaag--------------------------------------
-----------------------tcaccctcacgt-------------
>Tetradesmus_obliquus
--------------------------------------------------ggagccgtat
gaagcgaaa------gtttcacgtacggtt-ctgtggcaggg-----------------g
taatatggtacttcctatttgg--------------------------------------
-----------------------agactattatcttcccctagcctct
>Saccharomyces_cerevisiae_I1
---------------------------------------------------aagccgtat
gatgggaaa------ctatcacgtacggtt-t--ggg-aaaggct----------cttta
acacgtggcaacat-----------------------------------------agg--
---------------------ttaatttgctatttcattt--------
>Saccharomyces_cerevisiae_I2
---------------------------------------------------gagccgtat
gatatgaaa------gtatcacgtacggtt-c--gga-gagggct----------ctttt
atatgaatgttattacatt-----------------------------------caga--
---------------------taggtttgctactcta-----------
>Kluyveromyces_lactis
---------------------------------------------------gagccgtat
gatatgaaa------gtatcacgtacggtt-c--gga-gagggct----------ctctt
atatgattgttattacaat-----------------------------------caga--
---------------------taggtttgctactctac----------
>Allomyces_macrogynus_I3
---------------------------------------------------gagccgtat
gcggtgaaa------gttgcacgtacggtt-c--ggtgggaggtt---------tcttat
atccctcgt---------------------------------------------ggag--
---------------------taggctatcgacccaac----------
>Allomyces_macrogynus_I1
---------------------------------------------------gagccgtat
gcgatgaaa------gttgcacgtacggtt-c--ttaccgggg-----------------
----------------------------------------------gaaagcttgaga--
---------------------gagcctacctatcggaac---------
>Podospora_anserina_I1
---------------------------------------------------gagccgtat
gcggtgaaa------gtcgcacgtacggtt-c--ggaggagagtt---------tttggt
ttctaaggtcta---------------------------------tatagactaagga--
---------------------ctggctgcttatcctac----------
>Podospora_anserina_cox1_I4
---------------------------------------------------gagccgtat
gcagggaaa------cttgcacgtacggtt-c--gga-gggaggt---------ctctcg
ttgccagttctaatctattga-----------------------taaggatcacggtg--
---------------------cgggttatcgaccctac----------
>Podospora_anserina_nd5_I4
---------------------------------------------------gagccgtat
gatgggaaa------ctatcacgtacggtt-c--gggaaaaggta---------------
--------------------------------------------tatatactgataag--
---------------------aggtatacgtatctagttcat------
>Podospora_comata
---------------------------------------------------gagccgtat
gcggtgaaa------gtcgcacgtacggtt-c--ggaggagagtt---------gttggt
ttctaaggtttc---------------------------------tttagactaagga--
---------------------ctggctgcttatcctaca---------
>Podospora_curvicolla
---------------------------------------------------gagccgtat
gatgggaaa------ctatcacgtacggtt-c--gggaaaaggta---------------
--------------------------------------------aatatactggtaag--
---------------------aggtatacgtatctagttcat------
>Neurospora_crassa
---------------------------------------------------aagccgtat
gacgggaga------ctgtcacgtacggtt-t--ggt-ggcaggc----------aggaa
ccgcaagggaccta----------------------------------------------
--------------------------ggcctagccaac----------
>Marchantia_polymorpha_atpA_I1
---------------------------------------------------gagccgtat
gatgggaaa------ccatcacgtacggtt-c---ggtgacggcc---------------
--------------------------------------------tgcgggctagt-----
------------------------tctac-------------------
>Marchantia_polymorpha_atpA_I2
-------------------------------------------------gggagccggat
gagggagaaa----tttctcacgtccggat-c----------------------------
---------------------------------------------------tttgagag-
-----------------cctccgggctactctct--------------
>Marchantia_polymorpha_atp9
---------------------------------------------------gagccacat
gcagggaaa------cttgcacgtgtggtt-c--tgaccggggg-----------gaata
accctatcggta------------------------------------------------
------------------------------------------------
>Marchantia_polymorpha_cob
--------------------------------------------------ggagccgtat
gagcggtaa------cgttcacgtacggtt-ctgtgagaagg-----------------g
ttggggac----------------------------------------ggaaatggcc--
---------------------ccattcccttactctcg----------
>Marchantia_polymorpha_cox2
---------------------------------------------------gagccgtag
cac-ggtga------cgtgctcatacggtt-c--ggagagcacttgagtaatcttata--
----------------------------------------------------atgagg--
---------------------tgaaatttttactctat----------
>Arabidopsis_thaliana
----------------------------------------------gggcggagccgtat
gacgcgaga------gtgtcacgtacggtttctttgagaagg-----------------g
tgtgataccaccacctatcaggcccg---------------acgagcggtccacggag--
---------------------ctgcatccctactcacc----------
>Oenothera_berteriana
--------------------------------------------------ggagccgtat
gacgcgaga------gtgtcacgtacggttcctttgagaagg-----------------g
tgtgataccaccacctatcaggcccg---------------acgagcggtccacggag--
---------------------ctgcatccctactcacc----------
>Vicia_faba
--------------------------------------------------ggagccgtat
gacgcgaga------gtctcacgtacggttcctttgagaagg-----------------g
tgtgagaccaccacctatcaggcccg---------------acgagcggtccacggag--
---------------------ctgcatccctactcacc----------
>Zea_mays
--------------------------------------------------ggagccgtat
gaggcgaga------gtctcacgtacggttcctttgagaagg-----------------g
tgtgataccaccacctatcaggcccg---------------acgagcggtccacggag--
---------------------ctgcatccctactcac-----------
>Porphyra_purpurea_LSU_rDNA_I1
--------------------------------------------------ggagccgtat
gaagggtga------ctttcacgtacggtt-ttgaagtggaaggta--------ttctcg
tgagagaagactt-----------------------------------------------
------------------------gaccataac---------------
>Porphyra_purpurea_LSU_rDNA_I2
--------------------------------------------------ggagccgtat
gaagggtga------ccttcacgtacggtt-ttgcagtgggaggaa--------acttcg
tgagaagtttctt-----------------------------------------------
------------------------taccataac---------------
>Pylaiella_littoralis_LSU_rDNA_I1
---------------------------------------------------cagccgtgt
gcggtgaaa------gtcgcacgcacggtt-g--tgagggggg-----------------
----------------------------------------------gaaaatctgtga--
---------------------agatctacctatcccgat---------
>Pylaiella_littoralis_LSU_rDNA_I2
---------------------------------------------------gagccgtgt
gcgatgaaa------gtcgcaagcacggtt-c--tgatggggg-----------------
----------------------------------------------gaaaacgagaga--
---------------------tcgtctacctatccaact---------
>Pylaiella_littoralis_cox1_I1
---------------------------------------------------aagccgtat
gaggggaaa------ctttcacgtacggtt-t--gga-ggaaagtc--------gggaag
ctctaaggtatttgctat-------------------------------------gaa--
---------------------ctctcggctcatcctac----------
>Pylaiella_littoralis_cox1_I2
---------------------------------------------------gagccgtat
gatgggaaa------ctatcacgtacggtt-ctgagggcaaggta---------------
--------------------------------------------tat-------------
------------------------tctaaatgccttgacccctac---
>Pylaiella_littoralis_cox1_I3
---------------------------------------------------gagcccggt
gcggtgaaa------gtcgcacgccgggtt-cggggagaactctctgt-----------a
actaaaatatttcggtatcacgtt------------------------------------
---------------------atggttagtcactccac----------
>Marchantia_paleacea_cob_I1
---------------------------------------------------gagccacat
gcagggaaa------cttgcacgtgtggtt-c--tgaccggggg-----------gaaga
accctatcggtat-----------------------------------------------
------------------------------------------------
>Marchantia_paleacea_cob_I2
---------------------------------------------------gagccgtgt
gatgggcga------ctatctcgtacggtt-c--ggagagcacttgagtagcccagatcg
gtgaacggggtaaccctgggaccg---------------------------cataggg--
---------------------tggattcttgactctat----------
>Marchantia_paleacea_cob_I3
--------------------------------------------------ggagccgtat
gagcggtaa------cgttcacgtacggtt-ctgtgagaagg-----------------g
ttggggac----------------------------------------ggaaatggcc--
---------------------ccattcccttactctcg----------
>Pylaiella_littoralis_LSU_rDNA_I3
------------------------------------------------cttgagccgtgt
gcgttgaaa------gatgcatgcacggtt-c--ttagggggg-----------------
----------------------------------------------gaaagccggtaa--
---------------------ccg--tacctatcccaat---------
>Pylaiella_littoralis_LSU_rDNA_I4
--------------------------------------------------ggagccgtat
gaatggaga------cattcacgtacggtt-ttggagtagcaggat--------atatgg
taacatg-tactt-----------------------------------------------
------------------------gactataag---------------
>Azolla_filiculoides
---------------------------------------------------gagccgtgt
aatgggcga------ctattccgcacggtt-c--ggagagcac-----------------
--aactacgatcactcctcctcta----------------------------aaaag---
---------------------------cttgactctat----------
>Plagiogyria_japonica
---------------------------------------------------gagccgtgt
aatgggcga------ctactctgcacggtt-c--ggagagcac-----------------
--aactacgatcactcctcctcgg---------------------------cagaag---
---------------------------cttgaccctat----------
>Trichoplax_adhaerens
---------------------------------------------------gagccgtgt
gatgggcaa------tcatctcgcacggtt-c--ggggggcac----------------g
atccataggatctattttctttt-----------------------------aggaggaa
tgtgtccgaagaaacattttatgcatatttgaccccat----------
>Cucullaea_labiata
-----------------------------------------------------gccggat
gactagaaa------ttgtcatgtccggtt-tgggaaggactggtgt-------------
-------tggcttgttgatgggctgc----------------------------------
------------------------ataggttatttcat----------
>Cymaxinella_verrucosa_cox1_I1
---------------------------------------------------gagccacat
gaagggaaa------ctttcacgtgtggtt-c--gggaaaggggca--------tgtgca
cccccatccgtttcc---------------------------------ggatggggga--
---------------------catgtgctctagttcat----------
>Cymaxinella_verrucosa_cox1_I2
---------------------------------------------------gagccgtat
gacgggaaa------ctgtcacgtacggtt-c--ggg-gagggga----------ttctg
gcatagcaat---------------------------------------------agg--
---------------------ctggtctcctactccac----------
