# Supplementary material for: Mitogenome of a stink worm (Annelida: Travisiidae) includes degenerate group II intron that is also found in five congeneric species
Source: Sci Rep. 2022 Mar 15;12:4449. doi: 10.1038/s41598-022-08103-5 (PMC8924214; doi:10.1038/s41598-022-08103-5)
Supplement: Supplementary file 3 — Dataset S2. [file 41598_2022_8103_MOESM3_ESM.txt]

Based on the results obtained by ARAGORN.

               t
             t-a
             g+t
             t-a
             t-a
             t-a
             a-t
             a-t
             g-c    t
            t   ccat
   ttaa    a    !!!! t
   t   ttcg     ggta c
   a   !!!!    t    c
   t   aagc     t
    ata    a     a
            t-aag
            a-t
            g-c
            t-a
            a-t
           c   a
           t   a
            gaa
 
 
    mtRNA-Phe(gaa)
    72 bases, %GC = 25.0
    Sequence [1726,1797]

 
 
               c
             a-t
             t-a
             a-t
             t-a
             t-a
             t-a
             g-c    caa
            t   ttat   a
      at   a    !!!!   t
     c  atg     aata  t
    c   !!!     a   ct
    c   tac     a
     tat   a    a
            t-aa
            a-t
            a-t
            g-c
            c-g
           t   c
           t   a
            ttc
 
 
    mtRNA-Glu(ttc)
    69 bases, %GC = 23.2
    Sequence [1799,1867]
 


                c
               a
             t-a
             c-g
             a-t
             a c
             g-c
             t-a
             a-t
             g-c     c
            t   gcttc a
   ttaa    a    !!!+! c
   c   ttta     cgagg c
   t   !!!!     t    c
   t   aaat     a
    taa    c    a
            t-aa
            t-a
            t-a
            a-t
            c-g
           t   a
           t   g
            tgg
 
 
    mtRNA-Pro(tgg)
    75 bases, %GC = 34.7
    Sequence [1866,1940]
 
 

                c
               t
             g-c
             c-g
             c-g
             c-g
             t c
             g-c
             a-t    t
            a   ctcc
      aa   a    !!!! t
     t  tcg     gagg t
     t  !!!    t    g
      t agc     t
       a   a     a
            t-aaa
            t-a
            a-t
            g-c
            t-a
           c   a
           t   a
            tgt
 
 
    mtRNA-Thr(tgt)
    65 bases, %GC = 41.5
    Sequence [1945,2009]
 
 

               t
             g+t
             g-c
             c-g
             t-a
             t-a
             t-a
             a-t   t
            t   cat a
     aa    a    !!! a
    t  gttg     gta t
    c  !!!!     t  t
    c  caac     g
     ca    a    a
            t-aa
            c-g
            a-t
            a-t
            a-t
           c   c
           t   g
            gca
 
 
    mtRNA-Cys(gca)
    65 bases, %GC = 33.8
    Sequence [3678,3742]
 
 
 
               a
             a-t
             g-c
             t-a
             a-t
             t c
             g-c
             a-t    a
            t   ctca
    taa    a    !!!! a
   t   tcga     gagt
   c   !!!!     t   a
   a   agct     a
    cta    a    a
            t-aa
            t+g
            g-c
            g-c
            g-c
           c   c
           t   a
            cat
 
 
    mtRNA-Met(cat)
    67 bases, %GC = 37.3
    Sequence [3745,3811]
  
 

               t
             c-g
             a-t
             a-t
             a-t
             a-t
             t+g
             a-t    t
            t   ctga
    taa    a    !!!! t
   c   catg     gact c
   t   !!!!     t   t
   t   gtac     a
    taa    t    a
            t-aa
            t-a
            t-a
            c-g
            g-c
           t   c
           t   a
            tac
 
 
    mtRNA-Val(tac)
    68 bases, %GC = 27.9
    Sequence [4672,4739]
 
 
 
               t
             a-t
             a-t
             t-a
             g-c
             g-c
             g-c
             t-a    c
            t   tttt a
      ag   g    !!!! t
     a  acg     aaaa t
     t  !!!     t   t
      a tgc     a
       g   a    a
            c aa
            c-g
            t-a
            g-c
            a-t
           t   a
           t   g
            tag
 
 
    mtRNA-Leu(tag)
    64 bases, %GC = 32.8
    Sequence [6100,6163]

 
 
               c
             g-c
             t-a
             t+g
             a-t
             c-g
             t.t
             c-g    c
            t   ccct
      a    a    !!!! c
     c ttta     ggga g
     t +!!!     t   a
     a gaat     g
      a    a    a
            c-ga
            t-a
            t-a
            a-t
            g-c
           c   c
           t   a
            tgc
 
 
    mtRNA-Ala(tgc)
    64 bases, %GC = 43.8
    Sequence [6165,6228]
 
 
 
               t
             g-c
             a-t
             t-a
             t-a
             c-g
             t-a
             t-a     tc
            t   tttgc  a
      t         !+!!!  a
     c ttgt     agacg  t
     g !!!!     a    tt
     a aaca     a
      a    t    a
            t-at
            t-a
            g-c
            a-t
            t-a
           t   a
           t   a
            tga
 
 
    mtRNA-Ser2(tga)
    68 bases, %GC = 25.0
    Sequence [6229,6296]
 
 
 
               a
             t-a
             g-c
             t.t
             t-a
             a-t
             a-t
             g-c
             g-c     t
            t   ttctt
      ag   g    !!!!! c
     t  acg     aagaa t
     t  !!!     t    a
      a tgc     a
       g   g    t
            c at
            t-a
            a-t
            g-c
            g-c
           t   c
           t   g
            taa
 
 
    mtRNA-Leu(taa)
    67 bases, %GC = 35.8
    Sequence [6299,6365]

  
 
               t
             g-c
             g-c
             t-a
             a-t
             t-a
             c-g
             g-c     a
            c   cccac
      gg   g    !!!!! c
     t  gcc     gggtg
    t   !!!    c     c
    a   cgg     a
     gaa   a     t
            t-aaa
            a-t
            a-t
            c-g
            t c
           c   a
           t   g
            gat
 
 
    mtRNA-Ile(gat)
    67 bases, %GC = 53.7
    Sequence [7296,7362]
  
 
 
               a
             t-a
             a-t
             t-a
             t-a
             a-t
             g-c
             a-t     ta
            a   ttgtt  a
      t    a    !!!!!  t
       atcg     aacaa  t
     a !!!!    t     tc
       tagc     t
      c    t     t
            c ctt
            c-g
            a-t
            g-c
            a-t
           c   a
           t   a
            ttt
 
 
    mtRNA-Lys(ttt)
    68 bases, %GC = 25.0
    Sequence [7372,7439]
 
 
 
               t
             a-t
             a-t
             g-c
             g-c
             a-t
             a-t
             a-t      tt
         attg   ctcctc  c
       tg       !!!!!!  a
      a         gaggag  a
      a         t     tt
       ca       t
         aaa    t
            a-ta
            t-a
            a-t
            g-c
            a c
           t   a
           t   a
            tct
 
 
    mtRNA-Ser1(tct)
    68 bases, %GC = 29.4
    Sequence [7794,7861]

 
               g
             t-a
             a-t
             a-t
             a-t
             t-a
             g-c
             g-c    tt
            a   cgat  t
     aaa   a    !!!!  c
    a   ccg     gcta  t
    t   !!!    t    tc
    t   ggc     t
     cga   a     a
            c att
            c-g
            t-a
            a-t
            g-c
           c   a
           t   a
            gtt
 
 
    mtRNA-Asn(gtt)
    70 bases, %GC = 37.1
    Sequence [11329,11398]
 
 

                c
               t
             g-c
             g-c
             a-t
             a-t
             a-t
             a-t
             c-g    t
            t   tgga
     aa    a    !!!! a
    a  atta     acct
    a  !!!!     c   t
    a  taat     t
     aa    a    a
            t-aa
            a-t
            a-t
            a-t
            g-c
           t   a
           t   a
            gtc
 
 
    mtRNA-Asp(gtc)
    66 bases, %GC = 24.2
    Sequence [12097,12162]
 

 
                c
               c
             t-a
             a-t
             g+t
             t-a
             a-t
             a-t
            ag-c     g
            t   tcccc t
      a    g     !!!!  a
     g gtcg     cgggg  a
     t :!!!     a    tt
       aagc    t
      t    a   t
            a-t
            c-g
            a-t
            a-t
            a-t
           c   a
           t   g
            gta
 
 
    mtRNA-Tyr(gta)
    68 bases, %GC = 39.7
    Sequence [12322,12389]

 
  
               a
             a-t
             t+g
             t-a
             t-a
             c-g
             t-a
             t-a     a
            t   aatta a
      a    a    !!!!!  a
     t tatg     ttaat  t
     t +!!!     a    ta
     t gtac     g
      c    a    a
            a-ta
            c-g
            t-a
            g-c
            t-a
           c   c
           t   a
            tcc
 
 
    mtRNA-Gly(tcc)
    68 bases, %GC = 23.5
    Sequence [12390,12457]

 
 
               a
             t-a
             t-a
             a-t
             t-a
             a-t
             a-t
             a-t
             t-a    ctc
            t   atcc   a
     ca    a     !!!   a
    c  tgtg     aagg  c
    a  +!!!    a    tt
     g gcac     a
      c    a     g
            c-gaa
            a-t
            g-c
            g-c
            a c
           a   c
           t   g
            ttg
 
 
    mtRNA-Gln(ttg)
    72 bases, %GC = 37.5
    Sequence [13258,13329]

 
 
               g
             a-t
             a-t
             g-c
             a-t
             t-a
             t-a
             t-a   atc
            t   ctg   t
     aa    a    !!!   t
    t  ttga     gac   c
   t   !!!!     t  ctc
   t   aact     a
    ata    a    a
            a-ta
            g+t
            a-t
            g-c
            c-g
           c   a
           t   a
            tca
 
 
    mtRNA-(Stop|Trp)(tca)
    70 bases, %GC = 28.6
    Sequence [14945,15014]
  
 

               c
             g-c
             t-a
             t.t
             a-t
             c-g
             a-t
             a-t    t
            t   tact t
      a    a    !!!+  a
     t tttg     atgg  t
     t !!!!     t   ta
     t aaac     a
      a    g    a
            c-ga
            t-a
            g-c
            a-t
            a-t
           t   t
           t   g
            gtg
 
 
    mtRNA-His(gtg)
    66 bases, %GC = 27.3
    Sequence [15721,15786]
 
 
 
               t
             a-t
             a-t
             t-a
             a-t
             a-t
             a-t
             g-c     t
            c   cctct
     tt         !!!!! t
    t  aacg     ggaga t
    t  !!!!     c    a
     t ttgc     c
      t    t    c
            c-gc
            t-a
            t-a
            c-g
            g-c
            g-c
           t   c
           t   g
            tcg
 
 
    mtRNA-Arg(tcg)
    68 bases, %GC = 42.6
    Sequence [15787,15854]
 
