# Supplementary material for: Mitogenome of a stink worm (Annelida: Travisiidae) includes degenerate group II intron that is also found in five congeneric species
Source: Sci Rep. 2022 Mar 15;12:4449. doi: 10.1038/s41598-022-08103-5 (PMC8924214; doi:10.1038/s41598-022-08103-5)
Supplement: Supplementary file 4 — Dataset S3. [file 41598_2022_8103_MOESM4_ESM.fas]

>GK1732
--------------------------------------aactatatactttattctaggcgcttgaggaggacttctaggcactaccataagcctggtaatccgagttgaattaggacaaccaggcgctttccttggaagcgaccaactttataatacattagtaactgctcatgccttcttaataattttctttttagtaataccagtttttattggaggattcggaaactgactagtccccttaatattaggggccccagatatagcattcgcgcgctgttgacttaattatactttaattagaactaatatctaatttcatgctattcatctcatgtattctttcttattctaaaaatatact--accccctattatttttattcatagcataataaattcacctttgc----tt---tacaaaaccccatagaaa-atgagcaaggttaaattcaatttaaattttaatacagttatctaaatcaaattaatacaatttactatttaggaatgcaataaaaaata--gttaccttac-----------ttttaaacctttatttcaaattaaaaacctaaactcaa-tttcaaagtatatattaaannnnnnnnnnnnnnnaaacttcaggaa-ttttagcctaaggctaa--acttcggagtngttatattaaatagaccccgcattcta-aaaagaaccacaattaa-taataacctaaacactta-------------aaatcaattttctttc-----acttttctctcacatcttaactcctttca--------tctccttttttacttactgcatcttgaaacaacttacactaaccat-------------------------------cctatctgatactctctaatattttattagtatttc---------------------------------------------------------------------------------------------------------------------------------------------------------------------------------------------------------------cttgcacaaatttaactatcacaatacttactttta-------------------tatctacatt----tgtattaaatatttagttatctctttttaaagattttcaagataaatat-----------------------------------------------------------------------------------------tttattta----------ata-----ctttataattatacctttattatt-----------aaatcctataaaaactatgttct---------------------------------------atttt------------------------------------taatacttctcttatcaaaaattcttccctttttgttttgta----------------------------------------------------------taaaaataacccttaatctcc-----------------atttaaattctattaacaaagagcctcatgataaaaaattatcacgtgtggttcgggaaaaagagcatct----------atctcttaattcaccctcgtataaacaacataagtttctgacttcttcctccatctttaaccctccttgttacctcagctgcagtagagaaaggagtaggaactggttgaacagtttacccacccctttccagtaatttagcacacgcaggtccttctgtagatctagcaattttttctcttcatttagcaggagtatcctcaattcttggtgctattaactttatcaccactgtaattaacatacgatgaaaaggttatcgattagaacgaatccctttatttgtatggtcagttataattactgctattcttctcctcctatctcttccagttctagctggagctattaccatactacttactgatcgaaatttaaacacagccttttttgaccctgcgggtggcgg----------------------------------------------------------------------------------------------------------------------------------------------------------------------------------------------------------------------------------------------------------------------------------------------------------------------------------------------------------------------------------------------------------------------------------------------------------------------------------------------------------------------------------------------------------------------------------------------------------------------------------------------------------------------------------------------------------------------------------------------------------------------------------------------------------------------------------------------------------------------------------------------------------------
>GK1736
--------------------------------------aactatatacttcattcttggagcatgaggaggacttctaggtacaaccataagcctagtcattcgtgttgaacttggccaacctggcgcattcttaggaagagaccagttatacaacaccttagtaaccgcccacgcttttttaataattttctttttagtaataccagtcttcattggaggatttggaaactgattgatccccttaatattaggggcccctgatatagcattcgcgcgctgtaaaaccaaatattttttctataaag-taaagtctaactctattactcaca-taagctcatcctactttagtctaaaaataaga---cccccctcctatttcaattcaccgcatactaaaaactatactttcccctttatcaaagtattattaggaaa-atgaacaaggttaaaacatttcaattttttc------cctcccttatca------caaatctctttatttgggaatgcaataaaaattaataacaacccaa---aactcaagtcctatttatctaaccctaataaaaaccctgccctcat-ttataaactatatttcaaaactacaggactcctt-------------tctcaaccttcggtcaaacctttcagaatagttatactatctagccaccgcattctagaaaagaactataactgagtcttttttaaaacccctctctctattaaactaaattcttattatttc-----aacttctcaaccctaaataaagccccacctatattctttccttataccatcctaaatacccttaccccactttcactaaaatttaacaccttaactaacaatataaaatcacc-----cagagaagttattttttttctaaaatcaatttcacctccaaaatgacttttatttaatatacc--------------------------------------------------------------------------------tagtcccttaaacaaccccatccccataaaac-------------------------------------------cctcctctctaacactccaacctcctttaatttcaaactcttcatcactccctcccc----------------------------------------------------tattttttaatctttctcaaccactttatccatttatcatg-------------------------------atnnnnnnnnnnnnnnnnnnnnnnnaaaaaaaaaaaaaattgacaaattttttgt----------cctctctgctctttaattaaacatttatctttt--------ttaggatttatttataataaaaaagtaacgccaaaaactttttgatacccacttccccaagaccaaattatctcgttatatattaataccataaaccaaatttcctacaaacttctacaaactgataacttcccatctttatttcaatttcttcaaaaaacactttctctaagctgctcaaaactcttaacctcaaaacttaacgtaaaaa-----caaaaattttattaaagcctaatgacaactttttcaaactcagtaaagagcctcacgataaaaaattatcacgtgtggttcgggaaaaagatttttttctaaataaaacatcttaattcatcctcgtataaacaatataagtttctgattactccctccatctctaactcttcttgtaacctctgcagctgtggaaaaaggagtaggaacaggttgaacagtttaccctcccctatctagtaaccttgctcatgcagggccttcagtagacctagctatcttctcccttcaccttgccggagtttcctccatcctaggagctattaactttattacaacagtaattaatatacgatgaaaaggttatcgcctcgaacgagtccctctttttgtttgatctgtgataaccacagccattcttcttctcttatccct-------------------------------------------------------------------------------------------------------------------------------------------------------------------------------------------------------------------------------------------------------------------------------------------------------------------------------------------------------------------------------------------------------------------------------------------------------------------------------------------------------------------------------------------------------------------------------------------------------------------------------------------------------------------------------------------------------------------------------------------------------------------------------------------------------------------------------------------------------------------------------------------------------------------------------------------------------------------------------------------------
>GK623
--------------------------------------aactatatacttcattctaggcgcttgaggaggacttctaggaactactataagcctggtcatccgagttgaactaggtcaacctggcgctttcctcggaagtgatcaactttataatacactagtaactgcccacgctttcttaataatcttctttttagtaatgcccgtttttattggaggattcggaaactgattagtccccttaatattaggagctccagatatagcattcgcgcgctgtcgacttaattatactttagttagaactaaaacctaacttcatgtacttcattccatgaattctttcttattct-aaaatataat--accccttatttattttattcatagcataataaaatcacaatttc---ttttcatacaaactctcatagaaa-atgagcaaggttaaactcactttaaatttcagta---ttatttaaatcaatctaatacaacttcctatttaggaatgcaataagaaatactattaacccac-----------ttttaaatccctacctcaaattaaaaacctaaactcaa-tttcaaagtataacttaaacttcagg----------------aaaa-ttttagcctaaggctaa--ttttcggaatggttatattaaatagactccgcattctaaaaaagaaccataattaa-taataatttaacactt---------------aaatcaactttttcta-----ccctctccatctcatcttaactccttaaa--------ttttttg---------------ctttaaacaacttacaataactgt-------------------------------ctcatttacacccttaacacattttagtaatacttttaaccct--------------------------------------------------------------------------------------------------------------------------------------------------------------------------------------------------------tcaatgcaaattttaataaatcactatttattttta--------------taccttccccattttataaaatcttatttattttactgtctatttccaaaattttttaaaaaaaatttaat-----------------------------------------------------------------------------tattatatcttgattta----------ttc-----cacaattgcccacccttaattatt----atttaccaaaacctataaacattaaaataa---------------------------------------accttatta------------------------------tataaaaatttctttattaagaaacttttcctttttgattttaa----------------------------------------------------------ttataa-----tttaatcttt-----------------act--aaatctattaacaaagagcctcatgataaaaaattatcacgtgtggttcgggaaaaagagtatct----------a-ctcttaattcaccctcgtataaacaatataagtttctgacttcttcctccatctttaaccctccttgttacctcagctgcagtagaaaaaggagtaggaactggttgaacagtttaccccccccttgccagtaatttagcacacgcaggtccctctgtagatctagcaattttttctcttcatttagcaggagtatcctcaattcttggtgctattaacttcattaccactgtaattaatatacgatgaaaaggttaccgattagagcgaatccctttatttgtttgatcagttataatcactgctattcttctccttctatctcttccagttctagccggagctattaccatgctacttactgatcgaaatttaaacacagctttttttgaccctgctggtggaggtgacccaattctttaccaacatttattt------------------------------------------------------------------------------------------------------------------------------------------------------------------------------------------------------------------------------------------------------------------------------------------------------------------------------------------------------------------------------------------------------------------------------------------------------------------------------------------------------------------------------------------------------------------------------------------------------------------------------------------------------------------------------------------------------------------------------------------------------------------------------------------------------------------------------------------------------------------------------------
>GK625
--------------------------------------tactatatacttcatttttggagcatgaggaggcctcctaggcaccactataagcctagtcatccgtgttgaattaggtcaacctggggcattcctaggcagagaccagctatataacacactagttactgctcatgctttcctaataatcttttttctagtaatacccgtctttattggaggattcggtaactgattaatccccttaatactaggggcacctgacatagcattcgcgcgctgttgacttaaatata-tctgcctaaagatagaatctaaacctatattttcta-ccggcttactttacaataatctaaaaatcaat---accccactacatttttattcatcgcatattaaaacctctactccccacttccctagagtaccgctaaaaaa-ctgagcaaggttaagcctcgataaattgcac------ctccagccccaaacttatttactctctttctttgggaatgcaataaagacagccaataactatcctacatacctccctaccactacccatgctggtaaaaaacctaacctcaa-atttaaagcatatattaaaactacaggtcttctt-------------tctaagccttcggctaaaactcccagagtagcaatagtatcttgacaccgcattctagaaaagagctacagctga-----aatacaaacctccatgtcaaacgcaataaactaaattttttaa-----cgtcaatcttctgtgcttcaaaccacaacaaacttcccctactaataagcgtaaaaaaaatacagtcaacacccattaatacaacacacataataaccccaaaacaaagcacctcttacttaaaaacccttatactcctaaaaacactgccctctactaaatgagttattttcaacaaatctcaagtcaaaccctctgtagcccaaataataaaatacacaatcataaatgccccaacaaatcacctaataaaaacccttttaacacctataacaaactcaacaacacaaaacacctccgctaccccccctatcaacaactttcctctttataagaccccatttagtatacttgatacccacataaagtcatactccccacaattctatatccgacacacaaacaattgacttataggaatta-ataacaaaaaagaaattagtataatccttaaagacttaaacacatttcacaaatataatatgtccctaacccctttagtattctccgcttccaactgccccttccaatttcttttaatagacattaaaactaaaaacaactcctttaagatagtcgcgcccctatccctactacacataagcctggcctac--------ctaggatttataaaccaaaaaaaaatcctgccaaaaaccgtttgatacccacaccataaaaatcacattatccaactatatcttagctctggggatcatctcaccacaatcttctcaaaggctaataactgaccaacccttgccccaactatagcaaaaatcctctccgttagctgctcaaaactcctaacaataaaactaaagtccaaaa-----caaaaatctc-----------------aattcaacaacctcagtgaagagcctcatgataagaaattatcccgtgcggttcgggaaaaagggaaatttttcttgacaatcccttaattcatcctcgtataaacaatataagtttctgactactccctccatctctaacccttcttgttacctccgcagcagttgaaaaaggagctggaacaggttgaaca------------------------------------------------------------------------------------------------------------------------------------------------------------------------------------------------------------------------------------------------------------------------------------------------------------------------------------------------------------------------------------------------------------------------------------------------------------------------------------------------------------------------------------------------------------------------------------------------------------------------------------------------------------------------------------------------------------------------------------------------------------------------------------------------------------------------------------------------------------------------------------------------------------------------------------------------------------------------------------------------------------------------------------------------------------------------------------------------------------------------------------------------------------------------------------------------------------------------
>GK627_COI+intron
atgcgatgactctactcaacaaatcataaagacattggaactatatactttattctaggcgcttgaggaggacttctaggaactactataagtctggtcatccgagttgaattaggacagccaggcgctttcctcggaagcgaccaactttacaatacactagtaactgcccacgccttcttaataatcttctttttagtaatacccgtttttattggaggattcggaaactgattagtcccattaatactaggggctccagatatagcattcgcgcgctgtcgacttaattatactttaattagaattaaaatctaatttcatgcttttcatctcatgcattctttcttattctaaaaatatact--accccttattatttttattcatagcataataaaatcacctttac---ttt---tataaagcctcatagaaa-atgagcaaggttaaattcactttaaattttaatgcttttatttaaatcaaattaacacaatttactatttaggaatgcaataaaaaatattactaatacat-----------ttttaaaccttaccacaaatctaaaaacctaacctcaa-tttcaaagtatatattaaacttcagg-----------------aaa-ttttagtctaaggctaa--ctttcggagtggttatattaaatagactccgcattctaaaaaagaaccacaattaattaataacccaaatattta-------------aaatcaatttttttccttatattttatctctcacacctcagctccttaaa-------ttctactctttaatttattacatctttaaacaaattatattaacctt-------------------------------ccacccatattatctgttacattttattaatattttaatttata-------------------------------------------------------------------------------------------------------------------------------------------------------------------------------------------------------ttagtacaattttaactattataacactttattttt-------------attatttttctcaatt----tatataaattactta--ttttaaattaaaaaatttttcaagctaatttt-----------------------------------------------------------------------------------------tatttctt----------ttattat-cttcataatatgcccttaattatctaataatttaaaactcatataattacttcaataa-----------------------------------aaatatattatct------------------------------tttaaaggtt------taaaaaattttttaccctttattttaaa----------------------------------------------------------ttaaaa-----ctcaatcttt-----------------tcttaaactctattaataaagagcctcatgataaaaaattatcacgtgtggttcgggaaaaagagcattt----------acctcttaattcaccctcgtataaacaatataagtttctgactccttcctccatctttaaccctccttgttacttcagctgcagtagaaaaaggagtaggaactggttgaacagtttacccacccctttctagtaatttagcacacgcaggtccttctgtagatctagcaattttttctcttcatttagcaggagtgtcctcaattcttggcgctattaacttcattaccactgtaattaacatacgatgaaaaggttaccgattagaacgaatccctttatttgtatggtcagttataattactgctatccttctcctcctatctcttccagttctagctggtgctattactatattactcaccgatcgtaatttaaatacagctttttttgatcctgcaggtggtggtgatccaattctctaccaacatttattctgattttttgggcaccctgaagtatatattctaatcctccctgcttttggagcaatttcccacattgtaacccatcatgcaagaaaagatgaaccctttggatctctaggtataatttatgctatattaggaattggaattctaggatttattgtttgagcccatcatatatttactgttggaatagacgtagacactcgagcctactttacagctgctactataattattgctgttcctacaggtattaaagtttttagttgactcgctacaatccacggatctcgaattaaatatgagaccccaattctctgagccttaggatttatttttctgtttacagtcggaggattaaccggtatcattttatcaaactcatctttagatgtagttcttcatgacacttactatgttgttggccattttcattatgttctatcaataggagccgtatttggcttattcgccgcctttaaccattgatttccattatttataggtttaaccctaaatactcgcctagcaaaagcacatttttgattaatattcttcggagtaaacttaaccttttttccccatcactttttaggattgagaggtatacctcgtcgatattctgactaccctgacgcctatactaaatgaaatgtaatctcatcaattggctcaattgtttcttttgttgcccttctcttctttatttctcttctcttagaagcatttattgcccaacgatctgttcttgccccaacaaacataccttcatcattagaatgacacgcagaccttccgttagattttcataacgcaccagaaactggtattattacagctccttctttaaacctttaa
>GK627_Only_COI
atgcgatgactctactcaacaaatcataaagacattggaactatatactttattctaggcgcttgaggaggacttctaggaactactataagtctggtcatccgagttgaattaggacagccaggcgctttcctcggaagcgaccaactttacaatacactagtaactgcccacgccttcttaataatcttctttttagtaatacccgtttttattggaggattcggaaactgattagtcccattaatactaggggctccagatatagcattc-------------------------------------------------------------------------------------------------------------------------------------------------------------------------------------------------------------------------------------------------------------------------------------------------------------------------------------------------------------------------------------------------------------------------------------------------------------------------------------------------------------------------------------------------------------------------------------------------------------------------------------------------------------------------------------------------------------------------------------------------------------------------------------------------------------------------------------------------------------------------------------------------------------------------------------------------------------------------------------------------------------------------------------------------------------------------------------------------------------------------------------------------------------------------------------------------------------------------------------------------------------------------------------------------------------------------------------------------------------------------------------------------------------------------------------------------------------------------------------------------------------cctcgtataaacaatataagtttctgactccttcctccatctttaaccctccttgttacttcagctgcagtagaaaaaggagtaggaactggttgaacagtttacccacccctttctagtaatttagcacacgcaggtccttctgtagatctagcaattttttctcttcatttagcaggagtgtcctcaattcttggcgctattaacttcattaccactgtaattaacatacgatgaaaaggttaccgattagaacgaatccctttatttgtatggtcagttataattactgctatccttctcctcctatctcttccagttctagctggtgctattactatattactcaccgatcgtaatttaaatacagctttttttgatcctgcaggtggtggtgatccaattctctaccaacatttattctgattttttgggcaccctgaagtatatattctaatcctccctgcttttggagcaatttcccacattgtaacccatcatgcaagaaaagatgaaccctttggatctctaggtataatttatgctatattaggaattggaattctaggatttattgtttgagcccatcatatatttactgttggaatagacgtagacactcgagcctactttacagctgctactataattattgctgttcctacaggtattaaagtttttagttgactcgctacaatccacggatctcgaattaaatatgagaccccaattctctgagccttaggatttatttttctgtttacagtcggaggattaaccggtatcattttatcaaactcatctttagatgtagttcttcatgacacttactatgttgttggccattttcattatgttctatcaataggagccgtatttggcttattcgccgcctttaaccattgatttccattatttataggtttaaccctaaatactcgcctagcaaaagcacatttttgattaatattcttcggagtaaacttaaccttttttccccatcactttttaggattgagaggtatacctcgtcgatattctgactaccctgacgcctatactaaatgaaatgtaatctcatcaattggctcaattgtttcttttgttgcccttctcttctttatttctcttctcttagaagcatttattgcccaacgatctgttcttgccccaacaaacataccttcatcattagaatgacacgcagaccttccgttagattttcataacgcaccagaaactggtattattacagctccttctttaaacctttaa
>GK1734
--------------------------------------aactatatactttattctaggtgcctgaggaggacttttaggaactactataagtctggtcatccgagttgaattaggtcaaccaggcgctttcctcggaagtgaccaactttacaatacactagtaaccgcccacgccttcttaataatcttctttttagttatacccgtttttattggaggattcggaaactgattaatccccttaatattaggggccccagatatagcattcgcgcgctgtcgacttaaatatactttagttagaacaaatatctaacttcatgcctttccttccatgtattctctcttattct-aaaatatacctattactccctctattttattcacagcataataattcaccaatttt----tt---ctcaaaacctcacagaaatctgagcaaggttaaattccttttaaatttttagaaattttcacttatcaaattacccctttttcctatttaggaatgcaaatagaatcttcattaattta------------tttaaaccccatttttcatttcaaaaacctaaactcaatttttaaagtattatttaaacttcagg----------------aaaatttctagcccaaggctaa--ttttcggagtggttatattaaatagctcccgcattctattaaagaaccacaattaa-taaccttatattcaat---------------taatcaacttttctaac--tcaccttctctttactatttaatccctc-----------tattttattctaatttgtacatctcactagatcttcc----------------------------------------tcccctttattttttattttaaattaatataaacac---------------------------------------------------------------------------------------------------------------------------------------------------------------------------------------------------------------cctctattctttcaccaactctatcccttgcttttt----------------------------------------------------tatatttttcttattctcatccaacactcttat-----------------------------------------------------------------------------atttacacctattcttc----------tttc----cctactaatcatcttcctactact------------------------attaataaaa---------------------------------------aaatttttt-------------------------------------ctttttatactaaaatatctccccctacttcttctca---------------------------------------------------------------------tttaatcttt--------------------------ttattaataaagagcctcatgataaaaaattatcacgtgtggttcgggaaaaagagcctac----------a-ctcttaattcaccctcgtataaataatataagtttctgacttcttcctccatctttaaccctccttgttacctctgctgcagtagaaaaaggagtaggaaccggctgaacagtctaccccccccttgccagtaatttagcacatgcaggcccatctgtagatctagcaattttctctctccatctagcaggagtatcctcaattcttggtgctattaactttattaccactgtaatcaatatacgatgaaaaggttatcgattagaacgaattcctttatttgtctgatcagttataattacagctattcttctccttctatcccttccggtcctagctggagctattactatattacttactgatcgtaatttaaatacagctttttttgatcctgcaggcggtggtgatcc----------------------------------------------------------------------------------------------------------------------------------------------------------------------------------------------------------------------------------------------------------------------------------------------------------------------------------------------------------------------------------------------------------------------------------------------------------------------------------------------------------------------------------------------------------------------------------------------------------------------------------------------------------------------------------------------------------------------------------------------------------------------------------------------------------------------------------------------------------------------------------------------------------
