# Supplementary material for: Mitogenome of a stink worm (Annelida: Travisiidae) includes degenerate group II intron that is also found in five congeneric species
Source: Sci Rep. 2022 Mar 15;12:4449. doi: 10.1038/s41598-022-08103-5 (PMC8924214; doi:10.1038/s41598-022-08103-5)
Supplement: Supplementary file 5 — Dataset S4. [file 41598_2022_8103_MOESM5_ESM.fas]

>MN217515_Ammotrypanella_kersteni
------------------------cataaagatattggtacgctgtattttctattcggtatgtggggcggtcttcttgggacgt-ctataaggcttcttattcgtaccgagctggggcagcctgggtctcttcttgggagggac--cagc-------------------tgtataacactattgttacggctcatgcatttctcataattttttttctagtcatgcctgtttttattgggggttttgggaattggctgattcctctgataattggtgctcctgatatggcttttccacggctaaataatatgagtttttggcttctgcctccttctcttgctcttctagttacttcagcttctgtagaaaaggggg---tggggaccgggtggacagtctacccccctctttcgaggaatcttgctcatgctggcccttctgtagacctcgctattttttctcttcatctggcaggagtttcttctattcttggggccctaaactttataacaactgtaattaatatgcgttgagaggggctgcggcttgagcgggtccctctttttatttgagctgtttggattactgctacactacttcttctatctcttccggtacttgcgggggctattactatgctgctaacggaccgtaatctaaatactgctttctttgaccctgctgggggcggggatcctgttctttatcagcaccttttttgattctttggtc-----------------------------------------------------------------------------------------------------------------------------------------------------------------------------------------------------------------------------------------------------------------------------------------------------------------------------------------------------------------------------------------------------------------------------------------------------------------------------------------------------------------------------------------------------------------------------------------------------------------------------------------------------------------------------------------------------------------------------------------------------------------------------------------------------------------------------------------------------------------------
>JN256052_Axiokebuita_millsi
-------------------------------------gaaccatatacctcatttc-ggtgcatgaggtggtcttctaggcactt-caataagaatagtaattcgagttgaattaggacaaccaggagcatttcttggtagtgac--caac-------------------tatataatgtagtggtcaccgcccatgcatttttaataattttctttttagtaatacctgtctttattgggggattcgggaattggctacttcctctaatattaggcgcccctgatatagcattcccccgaataaataatataagattttgattactccctccttcgcttactcttcttgttatatcagccgcggtagaaagagggg---ttgggacggggtgaactgtttaccctcctctttcagataatatagcccatgcgggcccatcagttgatctagctattttctcactacatttagcgggagtctcttcaattcttggggctatcaactttatctctacaattataaatatacgagtaaaaggcctccgccttgagcgtgtacctttattcgtttgagctgtaaaaattacagttattctcttattattatcacttccagttttagcaggtgctattactatattattaacagatcgaaatctaaatacttctttcttcgaccctgccgggggaggggacccaattctctttcaactcctattttgattttttggtcacc--------------------------------------------------------------------------------------------------------------------------------------------------------------------------------------------------------------------------------------------------------------------------------------------------------------------------------------------------------------------------------------------------------------------------------------------------------------------------------------------------------------------------------------------------------------------------------------------------------------------------------------------------------------------------------------------------------------------------------------------------------------------------------------------------------------------------------------------------------------------
>XXXXX_Travisia_sanrikuensis
atgcgatgactctactcaacaaatcataaagacattggaactatatactttattctaggcgcttgaggaggacttctaggaacta-ctataagtctggtcatccgagttgaattaggacagccaggcgctttcctcggaagcgac--caac-------------------tttacaatacactagtaactgcccacgccttcttaataatcttctttttagtaatacccgtttttattggaggattcggaaactgattagtcccattaatactaggggctccagatatagcattccctcgtataaacaatataagtttctgactccttcctccatctttaaccctccttgttacttcagctgcagtagaaaaaggag---taggaactggttgaacagtttacccacccctttctagtaatttagcacacgcaggtccttctgtagatctagcaattttttctcttcatttagcaggagtgtcctcaattcttggcgctattaacttcattaccactgtaattaacatacgatgaaaaggttaccgattagaacgaatccctttatttgtatggtcagttataattactgctatccttctcctcctatctcttccagttctagctggtgctattactatattactcaccgatcgtaatttaaatacagctttttttgatcctgcaggtggtggtgatccaattctctaccaacatttattctgattttttgggcaccctgaagtatatattctaatcctccctgcttttggagcaatttcccacattgtaacccatcatgcaagaaaagatgaaccctttggatctctaggtataatttatgctatattaggaattggaattctaggatttattgtttgagcccatcatatatttactgttggaatagacgtagacactcgagcctactttacagctgctactataattattgctgttcctacaggtattaaagtttttagttgactcgctacaatccacggatctcgaattaaatatgagaccccaattctctgagccttaggatttatttttctgtttacagtcggaggattaaccggtatcattttatcaaactcatctttagatgtagttcttcatgacacttactatgttgttggccattttcattatgttctatcaataggagccgtatttggcttattcgccgcctttaaccattgatttccattatttataggtttaaccctaaatactcgcctagcaaaagcacatttttgattaatattcttcggagtaaacttaaccttttttccccatcactttttaggattgagaggtatacctcgtcgatattctgactaccctgacgcctatactaaatgaaatgtaatctcatcaattggctcaattgtttcttttgttgcccttctcttctttatttctcttctcttagaagcatttattgcccaacgatctgttcttgccccaacaaacataccttcatcattagaatgacacgcagaccttccgttagattttcataacgcaccagaaactggtattattacagctccttctttaaacctttaa
>HQ025027_Travisia_forbesii
------------------------------------ggcaccatgtatctggtcgt-tgctcttgtcatgtttttcgttgcaggggcaatggcgctgttgattcgtctggagctattccagcccggcttgcagttcatccggcct--gatc-------------------tctacaacgggttaattaccatgcatgggcttgccatggtatttggcgttgtgatgccagcgatgacaggcnnncttgccaattggctggtgccgatgatgctgggcgcaccagatatggcgctgccaagggtgaacaactggggtttttggttgttgccgcttgggctgggcatattagtggccacgatgttcatgccaggcggtggaccggccagtggctggacgatgtacccgccacttatgttgcaaacan---nnnnnggcttttcttttccgtttattatttttgcggtgcatattctgggcatctcttcggtcatgggcggcattaatgtggcggccacgatttttaacatgcgtgccccagggcttaccttgatgcgcatgccgttatttgtttggacatggctcatcacggcgtttcttattattacggcgataccggttttagccggtgctgtgacaatgctgttaaccgatcagtattttggcaccagctttttcaatgcagcaggcggcggtgatccggttctgtttcaacacatattc------------------------------------------------------------------------------------------------------------------------------------------------------------------------------------------------------------------------------------------------------------------------------------------------------------------------------------------------------------------------------------------------------------------------------------------------------------------------------------------------------------------------------------------------------------------------------------------------------------------------------------------------------------------------------------------------------------------------------------------------------------------------------------------------------------------------------------------------------------------------------------
>HM904906_Travisia_forbesii
------------------------------------ggcaccatgtatctggtcgt-tgctcttgtcatgtttttcgttgcaggagcaatggcgctgttgattcgcctggagctattccagcccggcttgcagttcatccggcct--gatc-------------------tctacaacgggctaattaccatgcatgggcttgccatggtgtttggcgttgtgatgccagcgatgacaggc---cttgccaattggctggtgccgatgatgctgggcgcaccagacatggcgctaccaagggtgaacaactgggggttttggttgttgccacttgggctgggcatattggtggcgacgatgttcatgccgggcggcggaccggccagtggctggacgatgtacccgccacttatgttgcaaaca---------ggcttttcttttccgtttattattttcgcggtgcacattctgggcatctcttcaatcatgggcggcattaatgtggcggccacgatttttaacatgcgtgccccagggcttaccttgatgcgcatgccgctgtttgtttggacatggctcatcacggcgtttcttattattactgcgataccggttttagccggcgctgtgaccatgctgtttaccgatcagtattttggcaccagctttttcaatgcagcaggcggtggtgatccggttctgtttcaacacatat--------------------------------------------------------------------------------------------------------------------------------------------------------------------------------------------------------------------------------------------------------------------------------------------------------------------------------------------------------------------------------------------------------------------------------------------------------------------------------------------------------------------------------------------------------------------------------------------------------------------------------------------------------------------------------------------------------------------------------------------------------------------------------------------------------------------------------------------------------------------------------------
>MF121290_Travisia_forbesii
--------------------------------------cacgatgtatctgatcgt-tgctcttgtcatgtttttcgttgcaggagcaatggcgctggtgattcgcctggagctattccagcccggcttgcaatttattcgccct--gacc-------------------tctataacggattaattaccatgcatgggcttgccatggtgtttggcgttgtgatgccagcgatgacaggc---tttgccaattggctggtaccgatgatgctgggcgcaccagatatggcgctgccaagggtgaacaactggggtttttggttgttgccacttgggcttagcatattggtggccacgatgtttatgccgggcggtgggccagccagtggctggacgatgtacccgccacttatgttgcaaaca---------ggcttttctttcccgttcatcatctttgctgtgcacattctgggtatttcctcgattatgggcggcatcaatgtggtggccacaatctttaacatgcgtgccccagggcttaccttgatgcgcatgccgctgtttgtttggacgtggctcattacagcgtttctcattattaccgcgataccggttttagctggcgctgttaccatgttgctcacagatcaatattttggcaccagctttttcaacgcagcaggcggcggggatccagtgctgttccagcatatattc------------------------------------------------------------------------------------------------------------------------------------------------------------------------------------------------------------------------------------------------------------------------------------------------------------------------------------------------------------------------------------------------------------------------------------------------------------------------------------------------------------------------------------------------------------------------------------------------------------------------------------------------------------------------------------------------------------------------------------------------------------------------------------------------------------------------------------------------------------------------------------
>HM473708_Travisia_pupa
--gccat--------------aatcatggg---------------------------ggtgattggtggcgcgttgtcaggatg---------------gatgcgtgccgaattgcaagtgcctggcgagcagctcatgaacaacatcgacgggcaagagccgggaaccgtgtggaacacgattatcacggcccatggcctgattatggtattttttgtggtgatgcctggcctcattggagggtttggaaactggttcgtgccgttgatgatcggtgcgcctgatatggctttcccccgtctcaacaatatcagcttctggctgctcattcccgctgtgcttttgctgttgttggctggtagcgagtgggtcggca---tcggcnnnnnntggacagcctatccgcccctgtcgctacagctcnnnnnnaatggcgttaccnnntatgcgatttttgccnnnctccatctggccggggccagttcggttctgggggccattaacttcatcaccacaatcgttaacatgcgcgcaccgggcatgacgttgcatcgcatgcctttgttcgtctggtctcttttggtgacggctgttctgcttgttcttgcggttcctgttcttggcggcgcggtgacaatgctcctgtttgatcgtgttctcggtacaggctttttcgtcgcgganatgggcgganaccccgtcctctt-------------------------------------------------------------------------------------------------------------------------------------------------------------------------------------------------------------------------------------------------------------------------------------------------------------------------------------------------------------------------------------------------------------------------------------------------------------------------------------------------------------------------------------------------------------------------------------------------------------------------------------------------------------------------------------------------------------------------------------------------------------------------------------------------------------------------------------------------------------------------------------------------
>HM473706_Travisia_pupa
--gccat--------------aatcatggg---------------------------ggtgattggtggcgcgttgtcaggatg---------------gatgcgtgccgaattgcaagtgcctggcgagcagctcatgaacaacatcgacgggcaagagccgggaaccgtgtggaacacgattatcacggcccatggcctgattatggtattttttgtggtgatgcctggcctcattggagggtttggaaactggttcgtgccgttgatgatcggtgcgcctgatatggctttcccccgtctcaacaatatcagcttctggctgctcattcccgctgtgcttttgctgttgttggctggtagcgagtgggtcggca---tcggcnnnnnntggacagcctatccgcccctgtcgctacagctcnnnnnnaatggcgttaccnnntatgcgatttttgccnnnctccatctggccggggccagttcggttctgggggccattaacttcatcaccacaatcgttaacatgcgcgcaccgggcatgacgttgcatcgcatgcctttgttcgtctggtctcttttggtgacggctgttctgcttgttcttgcggttcctgttcttggcggcgcggtgacaatgctcctgtttgatcgtgttctcggtacaggctttttcgtcgcggatatgggcggagaccccgtcctcttccagcatctcttt------------------------------------------------------------------------------------------------------------------------------------------------------------------------------------------------------------------------------------------------------------------------------------------------------------------------------------------------------------------------------------------------------------------------------------------------------------------------------------------------------------------------------------------------------------------------------------------------------------------------------------------------------------------------------------------------------------------------------------------------------------------------------------------------------------------------------------------------------------------------------------
>HM473709_Travisia_pupa
-----at--------------aatcatggg---------------------------ggtgattggtggcgcgttgtcaggatg---------------gatgcgtgccgaattgcaagtgcctggcgagcagctcatgaacaacatcgacgggcaagagccgggaaccgtgtggaacacgattatcacggcccatggcctgattatggtattttttgtggtgatgcctggcctcattggagggtttggaaactggttcgtgccgttgatgatcggtgcgcctgatatggctttcccccgtctcaacaatatcagcttctggctgctcattcccgctgtgcttttgctgttgttggctggtagcgagtgggtcggca---tcggcnnnnnntggacagcctatccgcccctgtcgctacagctcnnnnnnaatggcgttaccnnntatgcgatttttgccnnnctccatctggccggggccagctcggttctgggggccattaacttcatcaccacaatcgtcaacatgcgcgcaccgggcatgacattgcatcgcatgcctttgttcgtctggtctcttttggtgacggctgttctgcttgttcttgcggttcctgttcttggcggcgcggtgacaatgctcctgtttgatcgtgttctcggtacaggctttttcgtcgcggacatgggcgg----------------------------------------------------------------------------------------------------------------------------------------------------------------------------------------------------------------------------------------------------------------------------------------------------------------------------------------------------------------------------------------------------------------------------------------------------------------------------------------------------------------------------------------------------------------------------------------------------------------------------------------------------------------------------------------------------------------------------------------------------------------------------------------------------------------------------------------------------------------------------------------------------------------
>HM473707_Travisia_pupa
-----at--------------aatcatggg---------------------------ggtgattggtggcgcgttgtcaggatg---------------gatgcgtgccgaattgcaagtgcctggcgagcagctcatgaacaacatcgacgggcaagagccgggaaccgtgtggaacacgattatcacggcccatggcctgattatggtattttttgtggtgatgcctggcctcattggagggtttggaaactggttcgtgccgttgatgatcggtgcgcctgatatggctttcccccgtctcaacaatatcagcttctggctgctcattcccgctgtgcttttgctgttgttggctggtagcgagtgggtcggca---tcggcnnnnnntggacagcctatccgcccctgtcgctacagctcnnnnnnaatggcgttaccnnntatgcgatttttgccnnnctccatctggccggggccagttcggttctgggggccattaacttcatcaccacaatcgttaacatgcgcgcaccgggcatgacgttgcatcgcatgcctttgtttgtctggtctcttttggtgacggctgttctgcttgttcttgcggttcctgttcttggcggcgcggtgacaatgctcctgtttgatcgtgttctcggtacaggctttttcgtcgcggata-----------------------------------------------------------------------------------------------------------------------------------------------------------------------------------------------------------------------------------------------------------------------------------------------------------------------------------------------------------------------------------------------------------------------------------------------------------------------------------------------------------------------------------------------------------------------------------------------------------------------------------------------------------------------------------------------------------------------------------------------------------------------------------------------------------------------------------------------------------------------------------------------------------------------
