# Supplementary material for: Mitogenome of a stink worm (Annelida: Travisiidae) includes degenerate group II intron that is also found in five congeneric species
Source: Sci Rep. 2022 Mar 15;12:4449. doi: 10.1038/s41598-022-08103-5 (PMC8924214; doi:10.1038/s41598-022-08103-5)
Supplement: Supplementary file 6 — Supplementary Tables. [file 41598_2022_8103_MOESM6_ESM.xlsx]

## Sheet: Table S1
Table S1. Accession numbers of mitogenome sequences of annelids used in the preliminary analysis in Fig. S1. Alphabetical order of GenBank Accession numbers.
Accession number	Taxon name
LC677172	Travisia sanrikuensis
AY619711	Urechis caupo
AY741661	Clymenella torquata
AY741662	Riftia pachyptila
AY961084	Orbinia latreillii
DQ517436	Scoloplos cf. armiger CB-2006
EF494507	Perionyx excavatus
EF506562	Myzostoma seymourcollegiorum
EF583817	Phascolosoma esculenta
EF656365	Urechis unicinctus
EU236701	Terebellides stroemii
EU239687	Eclysippe vanelli
EU239688	Pista cristata
EU293739	Nephtys sp. 'San Juan Island' YV-2008
FJ422961	Sipunculus nudus
FJ612452	Questa ersei
FJ975144	Endomyzostoma sp. MZ-2009
FJ976040	Pectinaria gouldii
FJ976041	Auchenoplax crinita
FJ976042	Paralvinella sulfincola
JX644015	Perinereis nuntia
KC667144	Hirudo nipponia
KC688268	Poecilobdella manillensis
KC688269	Whitmania laevis
KC688270	Erpobdella octoculata
KC790350	Diurodrilus subterraneus
KF425518	Tonoscolex birmanicus
KF611806	Perinereis aibuhitensis
KF733802	Marphysa sanguinea
KJ137279	Metaphire vulgaris
KJ754934	Sipunculus nudus
KJ789161	Escarpia spicata
KJ789162	Galathealinum brachiosum
KJ789163	Lamellibrachia luymesi
KJ789164	Oasisia alvinae
KJ789165	Ridgeia piscesae
KJ789167	Sclerolinum brattstromi
KJ789168	Seepiophila jonesi
KJ789169	Siboglinum ekmani
KJ789170	Siboglinum fiordicum
KJ789171	Spirobrachia sp. YL-2014
KJ789172	Tevnia jerichonana
KJ830749	Amynthas aspergillus
KM111507	Tylorrhynchus heterochaetus
KM199288	Drawida japonica
KM199289	Amynthas longisiphonus
KM199290	Amynthas corticis
KM655838	Whitmania acranulata
KM655839	Whitmania laevis
KP688581	Metaphire californica
KP688582	Amynthas gracilis
KP751904	Sipunculus nudus
KP867019	Goniada japonica
KP987801	Lamellibrachia satsuma
KR534502	Ramisyllis multicaudata
KR534503	Trypanosyllis (Trypanobia) sp. CB-2015
KT429007	Amynthas sp. 2 JS-2012
KT429008	Amynthas carnosus
KT429009	Amynthas hupeiensis
KT429010	Amynthas sp. 1 LZ-2016
KT429011	Amynthas morrisi
KT429012	Amynthas cucullatus
KT429013	Amynthas sp. 3 LZ-2016
KT429014	Amynthas sp. 2 LZ-2016
KT429015	Duplodicodrilus schmardae
KT429016	Amynthas triastriatus
KT429017	Metaphire guillelmi
KT429018	Amynthas pectiniferus
KT429019	Amynthas robustus
KT429020	Amynthas moniliatus
KT726958	Chaetopterus variopedatus
KT726959	Magelona mirabilis
KT726960	Owenia fusiformis
KT726961	Phyllochaetopterus sp. AW-2015
KT726962	Eurythoe complanata
KT783537	Amynthas jiriensis
KT988053	Pontoscolex corethrurus
KT989318	Glycera dibranchiata
KT989319	Glycera capitata
KT989320	Glycera capitata
KT989321	Glycera americana
KT989322	Hemipodia simplex
KT989323	Glycera fallax
KT989325	Glycinde armigera
KT989326	Glycera tesselata
KT989327	Glycera cf. tridactyla FS19
KT989328	Glycera cf. tridactyla FS20
KT989329	Glycera cf. oxycephala FS21
KT989331	Glycera tridactyla
KU351089	Namalycastis abiuma
KU672396	Hirudo medicinalis
KU672397	Hirudo verbana
KU820989	Phascolosoma pacificum
KU992689	Laeonereis culveri
KX156257	Spirobranchus giganteus
KX462988	Paraleonnates uschakovi
KX499500	Hediste diadroma
KX752423	Eusyllis blomstrandi
KX752424	Myrianida brachycephala
KX752426	Typosyllis antoni
KX814447	Phascolosoma sp. MZK-2017
KY094478	Neanthes glandicincta
KY474378	Zeylanicobdella arugamensis
KY742027	Decemunciger sp. AB-2017
KY753824	Branchinotogluma japonicus
KY753825	Branchipolynoe pettiboneae
KY753826	Branchipolynoe sp. YZ-2018
KY753827	Levensteiniella iris
KY753828	Lepidonotopodium sp. YZ-2018
KY753829	Melaenis sp. YZ-2018
KY753830	Halosydna sp. YZ-2018
KY753831	Lepidonotus sp. YZ-2018
KY753832	Panthalis oerstedi
KY753833	Laetmonice producta
KY753834	Eulepethus nanhaiensis
KY753835	Iphione sp. YZ-2018
KY753836	Pisione sp. YZ-2018
KY753837	Euthalenessa festiva
KY753838	Pholoe pallida
KY861060	Ozobranchus jantseanus
LT159848	Haementeria officinalis
LT159849	Placobdella lamothei
LT159850	Placobdella parasitica
MF358688	Erpobdella japonica
MF538532	Cheilonereis cyclurus
MF960765	Nereis sp.
MG205526	Marphysa tamurai
MG267394	Cirriformia cf. tentaculata HK-2018
MG428625	Dinophilus gyrociliatus
MG434670	Cryptonome barbada
MG462707	Paraescarpia echinospica
MK105766	Timarete posteria
MK120303	Marenzelleria neglecta
MK548645	Sternaspis scutata
MK573632	Aporrectodea rosea
MK618509	Eisenia nordenskioldi nordenskioldi
MK618510	Eisenia nordenskioldi nordenskioldi
MK618511	Eisenia nana
MK618512	Eisenia nordenskioldi pallida
MK618513	Eisenia nordenskioldi nordenskioldi
MK642867	Eisenia nordenskioldi nordenskioldi
MK642868	Eisenia nordenskioldi nordenskioldi
MK642869	Eisenia nordenskioldi pallida
MK642870	Eisenia spelaea
MK642871	Eisenia tracta
MK642872	Eisenia balatonica
MN102127	Lumbricus rubellus
MN334532	Aphrodita australis
U24570	Lumbricus terrestris

## Sheet: Table S2
Table S2. Summary of OTUs used in the phylogenetic analysis based on the nucleotide sequences of group II intron.
Host	Common names of higher classifications	Species name	Host gene	Intron	Accession number	Locality and water depth of Travisia spp.
Bacteria		Bacillus megaterium	Nonef	+	LC152290
		Calothrix sp.	ORF1	+	X71404
		Clostridium difficile (Excluded from the final dataset)	ORF14	+	AF333235
		Escherichia coli	ORFH	+	X77508
		Escherichia coli	IS629h	+h	D37918
		Lactococcus lactis	Relaxase	+	U50902
		Pseudomonas putida	N.D. j	+	AF101076
		Sinorhizobium meliloti	ORF B	+	Y11597
Chloroplast	Green algae	Acutodesmus obliquus (Scenedesmus obliquus)	petD	I1	NC_008101
	Green algae	Bryopsis maxima	rbcL	I1	X55877
	Cryptomonads	Pyrenomonas salina	cpn60	I1	X81356
	Euglenoids	Euglena gracilis	psbC	I2	X70810
	Euglenoids	Euglena gracilis	psbD	I2	X70810
				I3	X70810
				I5	X70810
				I8	X70810
Mitochondria	Yeasts	Kluyveromyces lactis	cox1	I1	X57546
	Yeasts	Saccharomyces cerevisiae	cox1	I1	V00694
	Yeasts	Saccharomyces cerevisiae	cox1	I2	V00694
	Fungi	Allomyces macrogynus	cox1	I3	U41288
	Fungi	Allomyces macrogynus	rnL	I1	U41288
	Fungi	Neurospora crassa	cox1	I1	X14669
	Fungi	Podospora anserina	cox1	I1	X55026
	Fungi	Podospora anserina	cox1	I4	X55026
	Fungi	Podospora anserina	ND5	I4	X55026
	Fungi	Podospora comata	cox1	I1	Z69899
	Fungi	Podospora curvicolla	ND5	I1	Z69898
	Liverworts	Marchantia paleacea	cob	I1	M68929
	Liverworts	Marchantia paleacea	cob	I2	M68929
	Liverworts	Marchantia paleacea	cob	I3	M68929
	Liverworts	Marchantia polymorpha	atpA	I1	M68929
	Liverworts	Marchantia polymorpha	atpA	I2	M68929
	Liverworts	Marchantia polymorpha	atp9	I1	M68929
	Liverworts	Marchantia polymorpha	cob1	I3	M68929
	Liverworts	Marchantia polymorpha	cox2	I2	M68929
	Water ferns	Azolla filiculoides	ATP1		AJ548863/KJ944561
	Ferns	Plagiogyria japonica	ATP1		AJ548855
	Green plants	Arabidopsis thaliana	nad1	I4	X98300
	Green plants	Oenothera berteriana	nad1	I4	M63034
	Green plants	Vicia faba	nad1	I4	M30176
	Green plants	Zea mays	nad1	I4	U09987
	Red algae	Porphyra purpurea	LSU rDNA	I1	AF114794
	Red algae	Porphyra purpurea	LSU rDNA	I2	AF114794
	Brown algae	Pylaiella littoralis	LSU rDNA	I1	Z48620
	Brown algae	Pylaiella littoralis	LSU rDNA	I2	Z48620
	Brown algae	Pylaiella littoralis	cox1	I1	Z72500
	Brown algae	Pylaiella littoralis	cox1	I2	Z72500
	Brown algae	Pylaiella littoralis	cox1	I3	Z72500
	Brown algae	Pylaiella littoralis	LSU rDNA	I3	Z48620
	Brown algae	Pylaiella littoralis	LSU rDNA	I4	Z48620
	Annelids	Decemunciger sp.	cox1		KY742027
	Annelids	Glycera unicornis	cox1		KT989324
	Annelids	Glycera fallax	cox1	I1	KT989323
			cox1	I2	KT989323
	Annelids	Nephtys sp.	cox1		EU293739
	Annelids	Travisia sanrikuensis	cox1		LC677172	Off Otsuchi, Iwate, Japan 1659–1684 m
	Annelids	Travisia sp. GK623	cox1		LC670763	Off Onagawa, Miyagi, Japan, 349–350 m
	Annelids	Travisia sp. GK625	cox1		LC670764	North western Pacific, 5380 m
	Annelids	Travisia sp. GK1732	cox1		LC670759,LC670760	Off Onagawa, Miyagi, Japan, 208 m
	Annelids	Travisia sp. GK1734	cox1		LC670765	Off Onagawa, Miyagi, Japan, 160 m
	Annelids	Travisia sp. GK1736	cox1		LC670761,LC670762	Off Otsuchi, Iwate, Japan, 1672–1692 m
	Bivalves	Cucullaea labiata	cox1		KP091889
	Sponges	Axinella verrucosa	cox1	I1	LN868210
			cox1	I2	LN868210
	Placozoans	Trichoplax adhaerens	cox1a		DQ112541
